# Supplementary material for: Identification of key candidate genes and molecular pathways in white fat browning: an anti-obesity drug discovery based on computational biology
Source: Hum Genomics. 2019 Nov 7;13:55. doi: 10.1186/s40246-019-0239-x (PMC6836481; doi:10.1186/s40246-019-0239-x)
Supplement: Supplementary file 1 — Additional file 1. Candidate drugs targeting genes associated with brown fat or white fat browning. (XLSX 24 kb) [file 40246_2019_239_MOESM1_ESM.xlsx]

## Sheet: 工作表1
Generic Drug Name	Global Status	Drug Disease	Mechanism Of Action	Target	Target Gene
metoprolol + tesofensine, Saniona	Phase II Clinical Trial	Diabetes, Type 2 Prader-Willi Syndrome Binge eating disorder Hypothalamic obesity Non-alcoholic steatohepatitis Obesity	Dopamine reuptake inhibitor; Adrenergic transmitter uptake inhibitor; 5 Hydroxytryptamine uptake inhibitor; Serotonin-norepinephrine-dopamine reuptake inhibitor; Beta 1 adrenoreceptor antagonist	solute carrier family 6 (neurotransmitter transporter), member 3 solute carrier family 6 (neurotransmitter transporter), member 2 solute carrier family 6 (neurotransmitter transporter), member 4 adrenoceptor beta 1	ADRB1
vibegron	Registered	Overactive bladder	Beta 3 adrenoreceptor agonist	adrenoceptor beta 3	ADRB3
mirabegron	Launched	Overactive bladder Incontinence, urinary Glaucoma	Beta 3 adrenoreceptor agonist	adrenoceptor beta 3	ADRB3
mirabegron+solifenacin succinate FDC, Astellas	Phase I Clinical Trial	Overactive bladder Incontinence, urinary	Beta 3 adrenoreceptor agonist; Muscarinic M3 receptor antagonist	adrenoceptor beta 3 cholinergic receptor, muscarinic 3	ADRB3
solabegron hydrochloride	Phase II Clinical Trial	Overactive bladder Irritable bowel syndrome, unspecified Diabetes, Type 2	Beta 3 adrenoreceptor agonist	adrenoceptor beta 3	ADRB3
alogliptin + pioglitazone, Takeda	Launched	Diabetes, Type 2	Peroxisome proliferator-activated receptor gamma agonist; Thiazolidinedione; Dipeptidyl peptidase 4 (DPP IV) inhibitor; INSulin secretagogue; INSulin sensitizer	peroxisome proliferative activated receptor, gamma dipeptidyl-peptidase 4	PPARG
arhalofenate	Phase II Clinical Trial	Hyperuricaemia Diabetes, Type 2	Uricosuric agent; URAT1 inhibitor; Peroxisome proliferator-activated receptor gamma agonist; INSulin sensitizer	peroxisome proliferative activated receptor, gamma solute carrier family 22 (organic anion/urate transporter), member 12	PPARG
chiglitazar	Phase III Clinical Trial	Diabetes, Type 2 INSulin-related metabolic syndrome ParkINSon's disease Osteoporosis	Peroxisome proliferator-activated receptor gamma agonist; Peroxisome proliferator-activated receptor alpha agonist; Peroxisome proliferator-activated receptor delta agonist; Peroxisome proliferator-activated receptor pan agonist; INSulin sensitizer	peroxisome proliferative activated receptor, gamma peroxisome proliferative activated receptor, alpha peroxisome proliferative activated receptor, delta	PPARG
INT-131	Phase II Clinical Trial	Multiple sclerosis, relapsing-remitting Non-alcoholic steatohepatitis Diabetes, Type 2	Peroxisome proliferator-activated receptor gamma agonist; INSulin sensitizer	peroxisome proliferative activated receptor, gamma	PPARG
lanifibranor	Phase II Clinical Trial	Scleroderma Non-alcoholic steatohepatitis Fibrosis, pulmonary, idiopathic Hypertension, pulmonary Diabetes, Type 2	Peroxisome proliferator-activated receptor (PPAR) agonist; Peroxisome proliferator-activated receptor alpha agonist; Peroxisome proliferator-activated receptor gamma agonist; Peroxisome proliferator-activated receptor delta agonist	peroxisome proliferative activated receptor, alpha peroxisome proliferative activated receptor, delta peroxisome proliferative activated receptor, gamma	PPARG
lobeglitazone	Launched	Diabetes, Type 2 Hyperlipidaemia, unspecified	Thiazolidinedione; Peroxisome proliferator-activated receptor gamma agonist; Peroxisome proliferator-activated receptor alpha agonist; INSulin sensitizer; Peroxisome proliferator-activated receptor alpha/gamma agoni	peroxisome proliferative activated receptor, gamma peroxisome proliferative activated receptor, alpha	PPARG
lobeglitazone + sitagliptin, Chong Kun Dang Pharmaceutical	Phase I Clinical Trial	Diabetes, Type 2	Thiazolidinedione; Peroxisome proliferator-activated receptor alpha agonist; Peroxisome proliferator-activated receptor gamma agonist; INSulin sensitizer; Peroxisome proliferator-activated receptor alpha/gamma agoni; Dipeptidyl peptidase 4 (DPP IV) inhibitor; INSulin secretagogue	peroxisome proliferative activated receptor, gamma peroxisome proliferative activated receptor, alpha dipeptidyl-peptidase 4	PPARG
metformin HCl + pioglitazone	Launched	Diabetes, Type 2	Gluconeogenesis inhibitor; Biguanide; Peroxisome proliferator-activated receptor gamma agonist; Thiazolidinedione; INSulin sensitizer	peroxisome proliferative activated receptor, gamma	PPARG
pioglitazone HCl + glimepiride	Launched	Diabetes, Type 2	Peroxisome proliferator-activated receptor gamma agonist; Thiazolidinedione; INSulin sensitizer; ATP-sensitive potassium channel antagonist; Sulfonylurea; INSulin secretagogue; INSulinotropin agonist	peroxisome proliferative activated receptor, gamma ATP-binding cassette, subfamily C (CFTR/MRP), member 8 potassium inwardly-rectifying channel, subfamily J, member 11	PPARG
pioglitazone HCl/metformin HCl (extended release)	Launched	Diabetes, Type 2	Peroxisome proliferator-activated receptor gamma agonist; Thiazolidinedione; INSulin sensitizer; Biguanide; Gluconeogenesis inhibitor	peroxisome proliferative activated receptor, gamma	PPARG
pioglitazone hydrochloride	Launched	Diabetes, Type 2 Alzheimer's disease Diabetic complication, unspecified Heart failure Hyperlipidaemia, unspecified Hypercholesterolaemia Non-alcoholic steatohepatitis Atherosclerosis	Peroxisome proliferator-activated receptor gamma agonist; Thiazolidinedione; INSulin sensitizer	peroxisome proliferative activated receptor, gamma	PPARG
pioglitazone, Minoryx	Phase III Clinical Trial	Adrenoleukodystrophy	Peroxisome proliferator-activated receptor gamma agonist; Thiazolidinedione; INSulin sensitizer	peroxisome proliferative activated receptor, gamma	PPARG
pioglitazone, Omeros	Phase II Clinical Trial	Addiction, nicotine Addiction, narcotic/opiate Addiction, alcohol Addiction, metamfetamine	Peroxisome proliferator-activated receptor gamma agonist	peroxisome proliferative activated receptor, gamma	PPARG
rosiglitazone maleate	Launched	Diabetes, Type 2 Diabetic complication, unspecified Impaired glucose tolerance Arthritis, rheumatoid Atherosclerosis Cognitive disorder, unspecified Colitis, ulcerative Crohn's disease Diabetes, Type 1 Polycystic ovarian syndrome Restenosis Psoriasis	Peroxisome proliferator-activated receptor gamma agonist; INSulin sensitizer; Thiazolidinedione	peroxisome proliferative activated receptor, gamma	PPARG
rosiglitazone maleate + glimepiride	Launched	Diabetes, Type 2	Peroxisome proliferator-activated receptor gamma agonist; Thiazolidinedione; INSulin sensitizer; ATP-sensitive potassium channel antagonist; Sulfonylurea; INSulin secretagogue; INSulinotropin agonist	peroxisome proliferative activated receptor, gamma ATP-binding cassette, subfamily C (CFTR/MRP), member 8 potassium inwardly-rectifying channel, subfamily J, member 11	PPARG
rosiglitazone maleate + metformin	Launched	Diabetes, Type 2	Gluconeogenesis inhibitor; Biguanide; Peroxisome proliferator-activated receptor gamma agonist; INSulin sensitizer; Thiazolidinedione	peroxisome proliferative activated receptor, gamma	PPARG
saroglitazar	Launched	Hyperlipidaemia, unspecified Hypertriglyceridaemia Non-alcoholic steatohepatitis Diabetes, Type 2 Lipodystrophy Cirrhosis, primary biliary	Peroxisome proliferator-activated receptor alpha agonist; Peroxisome proliferator-activated receptor gamma agonist; Peroxisome proliferator-activated receptor alpha/gamma agoni	peroxisome proliferative activated receptor, alpha peroxisome proliferative activated receptor, gamma	PPARG
T3D-959	Phase II Clinical Trial	Alzheimer's disease Huntington's disease Non-alcoholic steatohepatitis Diabetes, Type 2 Hyperlipidaemia, unspecified	Peroxisome proliferator-activated receptor delta agonist; Peroxisome proliferator-activated receptor gamma agonist; Peroxisome proliferator-activated receptor beta/delta agon	peroxisome proliferative activated receptor, delta peroxisome proliferative activated receptor, gamma	PPARG
VCE-004.8	Phase I Clinical Trial	Multiple sclerosis, unspecified Scleroderma Amyotrophic lateral sclerosis Fibrosis, unspecified	Peroxisome proliferator-activated receptor gamma agonist; Cannabinoid CB2 receptor agonist	peroxisome proliferative activated receptor, gamma cannabinoid receptor 2 (macrophage)	PPARG
vanadium + Aonys, Medesis	Phase I Clinical Trial	Diabetes, Type 2 Alimentary/metabolic disease, unspecified	INSulin sensitizer; Tyrosine phosphatase inhibitor; GLUT4 protein stimulant	solute carrier family 2 (facilitated glucose transporter), member 4	SLC2A4
novel basal INSulin, PhaseBio	Phase II Clinical Trial	Diabetes, Type 2 Diabetes, Type 1	INSulin receptor agonist; Long-acting INSulin	INSulin	INS
LAPS INSulin-115	Phase I Clinical Trial	Diabetes, Type 1 Diabetes, Type 2	Long-acting INSulin	INSulin	INS
LAPS-INSulin	Phase I Clinical Trial	Diabetes, Type 2 Diabetes, Type 1	Long-acting INSulin; Glucagon-like peptide 1 receptor agonist; INSulin secretagogue; Incretin mimetic	INSulin glucagon-like peptide 1 receptor	INS
bezafibrate	Launched	Hypercholesterolaemia Diabetes, Type 2 Mixed dyslipidemia	Lipase clearing factor stimulant; Peroxisome proliferator-activated receptor pan agonist	lipoprotein lipase	LPL
ciprofibrate	Launched	Hypertriglyceridaemia Hypercholesterolaemia	Lipase clearing factor stimulant; Peroxisome proliferator-activated receptor alpha agonist	lipoprotein lipase	LPL
etofibrate	Launched	Mixed dyslipidemia Hypertriglyceridaemia Retinopathy, diabetic	Peroxisome proliferator-activated receptor alpha agonist; Diacylglycerol O-acyltransferase 2 inhibitor; Lipase clearing factor stimulant	peroxisome proliferative activated receptor, alpha diacylglycerol O-acyltransferase 2 lipoprotein lipase	LPL
gemfibrozil	Launched	Hyperlipidaemia, unspecified Hypercholesterolaemia Hypertriglyceridaemia	Lipase clearing factor stimulant	lipoprotein lipase cytochrome P450, family 2, subfamily C, polypeptide 8	LPL
sulodexide, Alfa Wassermann	Launched	Thrombosis, unspecified	Lipase clearing factor stimulant; Glycosaminoglycan stimulant	lipoprotein lipase	LPL
sultosilic acid piperazine	Launched	Hyperlipidaemia, unspecified	Lipase clearing factor stimulant	lipoprotein lipase	LPL
33 drugs which met the criteria of targeting one of the candidate genes were collected in the final list as possible drug treatment for brown-fat-like development. Generic drug names, global status, drug disease, mechanism of action, target and target genes were documented in the table.
